# Supplementary material for: High Value-Added Application of Two Renewable Sources as Healthy Food: The Nutritional Properties, Chemical Compositions, Antioxidant, and Antiinflammatory Activities of the Stalks of Rheum officinale Baill. and Rheum tanguticum Maxim. ex Regel
Source: Front Nutr. 2022 Jan 24;8:770264. doi: 10.3389/fnut.2021.770264 (PMC8819138; doi:10.3389/fnut.2021.770264)
Supplement: Supplementary Table 1 — The data on tentative chemical compounds and molecular formula of all compounds of SRO and SRT. [file Table_1.XLS]

## Sheet: sheet
Ion mode	Molecular Weight (Da)	Formula	Ionization model	Compounds	Class I	CAS	SRT	SRO
Positive	205.074	C11H11NO3	[M+H]+	Methoxyindoleacetic acid	Alkaloids	3471-31-6	412230	267420
Positive	218.106	C12H14N2O2	[M+H]+	N-Acetyl-5-hydroxytryptamine	Alkaloids	1210-83-9	278000	270020
Positive	218.142	C13H18N2O	[M+H]+	N,N-Dimethyl-5-methoxytryptamine	Alkaloids	1019-45-0	9	9
Positive	250.132	C13H18N2O3	[M+H]+	N-Caffeoylputrescine	Alkaloids	29554-26-5	8636	9
Positive	250.144	C14H20NO3+	[M]+	4-Coumaroylcholine	Alkaloids	-	25964	19719
Positive	264.147	C14H20N2O3	[M+H]+	N-Feruloylputrescine	Alkaloids	501-13-3	230960	349390
Positive	266.124	C14H20NO4+	[M]+	Caffeoylcholine	Alkaloids	87189-10-4	79160	25629
Positive	267.126	C17H17NO2	[M+H]+	Cinnamoyltyramine	Alkaloids	20384-14-9	71324	42388
Positive	278.163	C15H22N2O3	[M+H]+	N-Feruloyl-Cadaverine	Alkaloids	-	12078	48004
Positive	283.121	C17H17NO3	[M+H]+	p-Coumaroyltyramine	Alkaloids	36417-86-4	1787400	1272300
Positive	291.195	C16H25N3O2	[M+H]+	p-Coumaroylspermidine	Alkaloids	-	51108	9
Positive	292.154	C14H20N4O3	[M+H]+	Caffeoylagmatine	Alkaloids	-	9	9
Positive	306.169	C15H22N4O3	[M+H]+	N-Feruloylagmatine	Alkaloids	-	59741	25291
Positive	313.131	C18H19NO4	[M+H]+	N-Feruloyltyramine	Alkaloids	66648-43-9	27438000	33358000
Positive	137.048	C7H7NO2	[M+H]+	Salicylamide	Alkaloids	65-45-2	29303	23863
Positive	137.048	C7H7NO2	[M+H]+	Trigonelline	Alkaloids	535-83-1	5919100	4366200
Negative	138.032	C7H6O3	[M-H]-	Salicylic acid	Phenolic acids	69-72-7	1207200	3100400
Negative	138.032	C7H6O3	[M-H]-	Protocatechualdehyde	Phenolic acids	139-85-5	4887700	6168200
Negative	138.068	C8H10O2	[M-H]-	Tyrosol	Phenolic acids	501-94-0	161500	417790
Positive	139.027	C6H5NO3	[M+H]+	4-Nitrophenol	Phenolic acids	100-02-7	6922000	17682000
Positive	148.016	C8H4O3	[M+H]+	Phthalic anhydride	Phenolic acids	85-44-9	1304600	1788600
Negative	148.052	C9H8O2	[M-H]-	Cinnamic acid	Phenolic acids	140-10-3	13973	4980.5
Positive	150.068	C9H10O2	[M+H]+	2-Methoxy-4-ethenylphenol	Phenolic acids	7786-61-0	3627500	5580000
Negative	150.068	C9H10O2	[M-H]-	p-Coumaryl alcohol	Phenolic acids	3690-05-9	16328	9
Negative	150.068	C9H10O2	[M-H]-	Hydrocinnamic acid	Phenolic acids	501-52-0	51469	26114
Negative	152.047	C8H8O3	[M-H]-	p-Hydroxyphenyl acetic acid	Phenolic acids	156-38-7	379330	236690
Positive	152.047	C8H8O3	[M+H]+	Methyl salicylate	Phenolic acids	119-36-8	9	9
Positive	152.047	C8H8O3	[M+H]+	o-Anisic acid	Phenolic acids	579-75-9	61156	22416
Negative	152.047	C8H8O3	[M-H]-	Vanillin	Phenolic acids	121-33-5	1013300	778030
Negative	152.047	C8H8O3	[M-H]-	Mandelic acid	Phenolic acids	90-64-2	73148	30723
Negative	153.043	C7H7NO3	[M-H]-	3-Aminosalicylic acid	Phenolic acids	570-23-0	672910	510410
Negative	154.027	C7H6O4	[M-H]-	2,5-Dihydroxybenzoic acid; Gentisic Acid*	Phenolic acids	490-79-9	20440000	19964000
Negative	154.027	C7H6O4	[M-H]-	3,4-Dihydroxybenzoic acid (Protocatechuic acid)*	Phenolic acids	99-50-3	17407000	16257000
Positive	162.068	C10H10O2	[M+H]+	4-MethoxycinnaMaldehyde	Phenolic acids	1963-36-6	118150	134160
Positive	164.047	C9H8O3	[M+H]+	Caffeic aldehyde	Phenolic acids	141632-15-7	96233	69430
Positive	164.047	C9H8O3	[M+H]+	p-Coumaric acid	Phenolic acids	501-98-4	5466300	6589900
Negative	165.043	C8H7NO3	[M-H]-	2-(Formylamino)benzoic acid	Phenolic acids	3342-77-6	7305500	8739800
Positive	166.099	C10H14O2	[M+H]+	Rhododendrol	Phenolic acids	501-96-2	371560	480800
Positive	167.058	C8H9NO3	[M+H]+	2-Amino-3-methoxybenzoic acid	Phenolic acids	3177-80-8	45921	59812
Negative	168.042	C8H8O4	[M-H]-	Vanillic acid	Phenolic acids	121-34-6	2142100	2730500
Negative	168.042	C8H8O4	[M-H]-	Homogentisic acid	Phenolic acids	451-13-8	120600	131300
Positive	168.042	C8H8O4	[M+H]+	Protocatechuic Acid Methyl Ester	Phenolic acids	2150-43-8	9	9
Negative	168.042	C8H8O4	[M-H]-	3,4-Dihydroxybenzeneacetic acid	Phenolic acids	102-32-9	131130	127830
Positive	176.084	C11H12O2	[M+H]+	Ethyl cinnamate	Phenolic acids	103-36-6	6870.3	9
Positive	178.063	C10H10O3	[M+H]+	Coniferaldehyde	Phenolic acids	20649-42-7	9	9
Negative	178.063	C10H10O3	[M-H]-	4-Methoxycinnamic acid	Phenolic acids	830-09-1	64555	50433
Negative	180.042	C9H8O4	[M-H]-	Caffeic acid	Phenolic acids	331-39-5	19011000	19288000
Negative	180.079	C10H12O3	[M-H]-	Coniferyl alcohol	Phenolic acids	458-35-5	5410.5	8111.8
Negative	182.058	C9H10O4	[M-H]-	Syringaldehyde; 4-Hydroxy-3,5-Dimethoxybenzaldehyde	Phenolic acids	134-96-3	580930	315050
Negative	182.058	C9H10O4	[M-H]-	3,4-Dihydroxybenzoic Acid Ethyl Ester (Protocatechuic acid ethyl ester)	Phenolic acids	3943-89-3	78982	32923
Negative	182.058	C9H10O4	[M-H]-	2',6'-Dihydroxy-4'-methoxyacetophenone	Phenolic acids	7507-89-3	158550	113570
Positive	182.058	C9H10O4	[M+H]+	Dihydrocaffeic acid	Phenolic acids	1078-61-1	72740	12678
Negative	182.058	C9H10O4	[M-H]-	Homovanillic acid; 4-Hydroxy-3-methoxyphenylacetic acid	Phenolic acids	306-08-1	9	9
Negative	194.058	C10H10O4	[M-H]-	Ferulic acid	Phenolic acids	537-98-4	11732000	12987000
Negative	198.053	C9H10O5	[M-H]-	4-Hydroxy-3-methoxymandelate	Phenolic acids	55-10-7	77946	37536
Negative	198.053	C9H10O5	[M-H]-	Syringic acid	Phenolic acids	530-57-4	2014300	1638800
Positive	206.131	C13H18O2	[M+H]+	4-Hydroxy-3,5-diisopropylbenzaldehyde	Phenolic acids	10537-86-7	11460	6090.1
Negative	206.167	C14H22O	[M-H]-	2,4-Di-Tert-Butylphenol*	Phenolic acids	96-76-4	177420	216120
Negative	206.167	C14H22O	[M-H]-	2,6-Di-tert-butylphenol*	Phenolic acids	128-39-2	201680	223560
Positive	208.074	C11H12O4	[M+H]+	Methyl ferulate	Phenolic acids	2309-07-1	81278	66660
Negative	208.074	C11H12O4	[M-H]-	Sinapinaldehyde	Phenolic acids	4206-58-0	703030	621710
Negative	208.074	C11H12O4	[M-H]-	Ethyl caffeate	Phenolic acids	102-37-4	37712	94274
Negative	208.074	C11H12O4	[M-H]-	3,4-Dimethoxycinnamic acid	Phenolic acids	14737-89-4	28380	41205
Negative	210.089	C11H14O4	[M-H]-	Sinapyl alcohol	Phenolic acids	537-33-7	15374	26702
Positive	212.068	C10H12O5	[M+H]+	Eudesmic acid (3,4,5-trimethoxybenzoic acid)	Phenolic acids	118-41-2	307700	176880
Negative	212.068	C10H12O5	[M-H]-	Propyl gallate	Phenolic acids	121-79-9	9	9
Negative	224.068	C11H12O5	[M-H]-	Sinapic acid	Phenolic acids	530-59-6	3684700	2396900
Positive	226.084	C11H14O5	[M+H]+	3,4'-Dihydroxy-3',5'-dimethoxypropiophenone	Phenolic acids	136196-47-9	108160	61332
Negative	238.048	C11H10O6	[M-H]-	Benzoylmalic acid	Phenolic acids	22138-51-8	25332	41422
Negative	238.084	C12H14O5	[M-H]-	3,4,5-Trimethoxycinnamic acid	Phenolic acids	90-50-6	410360	142190
Negative	238.084	C12H14O5	[M-H]-	1-O-p-Cumaroylglycerol	Phenolic acids	106055-11-2	23374	56232
Negative	246.089	C14H14O4	[M-H]-	Torachrysone	Phenolic acids	22649-04-3	509040	22432000
Negative	254.043	C11H10O7	[M-H]-	Benzoyltartaric acid	Phenolic acids	-	9	16994
Positive	268.095	C13H16O6	[M+H]+	1-Feruloyl-sn-glycerol	Phenolic acids	-	9	9
Negative	270.11	C13H18O6	[M-H]-	Benzyl glucoside	Phenolic acids	4304-12-5	9	5142.5
Negative	272.09	C12H16O7	[M-H]-	Arbutin	Phenolic acids	497-76-7	212020	166750
Negative	280.058	C13H12O7	[M-H]-	p-Coumaroylmalic acid	Phenolic acids	-	352710	402000
Negative	284.053	C12H12O8	[M-H]-	Vnilloylmalic acid	Phenolic acids	-	30265	12401
Negative	286.032	C11H10O9	[M-H]-	L-Malic acid-2-O-gallate	Phenolic acids	-	15149000	6098100
Negative	286.105	C13H18O7	[M-H]-	Salicin	Phenolic acids	138-52-3	26555	57057
Negative	292.022	C13H8O8	[M-H]-	Brevifolin carboxylic acid	Phenolic acids	18490-95-4	837720	583620
Negative	296.053	C13H12O8	[M-H]-	2-O-Caffeoylmalic acid	Phenolic acids	53755-04-7	61982	36426
Negative	298.105	C14H18O7	[M-H]-	Picein (4-Acetylphenyl-glucoside)	Phenolic acids	530-14-3	17682	14547
Negative	300.084	C13H16O8	[M-H]-	4-O-Glucosyl-4-hydroxybenzoic acid	Phenolic acids	-	607060	1244300
Negative	300.084	C13H16O8	[M-H]-	1-O-Salicyl-D-glucose	Phenolic acids	60517-74-0	370880	623250
Negative	300.085	C13H16O8	[M-H]-	Salicylic acid-2-O-glucoside	Phenolic acids	10366-91-3	130570	358920
Negative	302.1	C13H18O8	[M-H]-	4-O-Glucosyl-3,4-dihydroxybenzyl alcohol	Phenolic acids	-	31143	197590
Negative	310.069	C14H14O8	[M-H]-	Feruloylmalic acid	Phenolic acids	-	149030	234010
Negative	312.121	C15H20O7	[M-H]-	2-Acetyl-3-hydroxyphenyl-1-O-glucoside	Phenolic acids	-	9	9
Negative	314.1	C14H18O8	[M-H]-	Mandelic acid-β-glucoside	Phenolic acids	-	165000	137100
Negative	314.1	C14H18O8	[M-H]-	Methyl salicylate-2-O-glucoside	Phenolic acids	10019-60-0	166330	326090
Positive	314.1	C14H18O8	[M+H]+	6-O-Acetylarbutin	Phenolic acids	10338-88-2	28831	9
Negative	316.079	C13H16O9	[M-H]-	Protocatechuic acid-4-O-glucoside	Phenolic acids	-	1132500	2264500
Negative	316.116	C14H20O8	[M-H]-	Cimidahurinine	Phenolic acids	142542-89-0	15759	37104
Positive	320.09	C16H16O7	[M+H]+	Trans-5-O-(p-Coumaroyl)shikimate	Phenolic acids	-	1254400	3842200
Negative	326.064	C14H14O9	[M-H]-	3-Galloylshikimic acid*	Phenolic acids	110082-91-2	21235	13013
Negative	326.064	C14H14O9	[M-H]-	5-Galloylshikimic acid*	Phenolic acids	95719-51-0	69891	33809
Negative	326.064	C14H14O9	[M-H]-	Feruloyltartaric acid (Fertaric acid)	Phenolic acids	-	21818	12680
Negative	326.1	C15H18O8	[M-H]-	p-Coumaric acid-4-O-glucoside	Phenolic acids	117405-48-8	974410	2543000
Negative	330.095	C14H18O9	[M-H]-	1-O-Vanilloyl-D-Glucose	Phenolic acids	-	2019900	3271700
Negative	336.085	C16H16O8	[M-H]-	5-O-Caffeoylshikimic acid	Phenolic acids	180981-12-8	75441	65124
Negative	338.1	C16H18O8	[M-H]-	5-O-p-Coumaroylquinic acid	Phenolic acids	1899-30-5	11239	42084
Negative	338.1	C16H18O8	[M-H]-	1-O-p-Coumaroylquinic acid	Phenolic acids	-	9	9
Positive	340.079	C15H16O9	[M+H]+	Sinapoyl malate	Phenolic acids	92344-58-6	9	9
Negative	342.095	C15H18O9	[M-H]-	1-O-[(E)-Caffeoyl]-D-glucose	Phenolic acids	-	4095300	7884200
Negative	342.131	C16H22O8	[M-H]-	Coniferin	Phenolic acids	531-29-3	2835700	7822300
Negative	344.111	C15H20O9	[M-H]-	Pleoside	Phenolic acids	-	9	9
Negative	344.111	C15H20O9	[M-H]-	Syringaldehyde-4-O-glucoside	Phenolic acids	-	184910	238810
Negative	346.09	C14H18O10	[M-H]-	1-O-(3,4-Dihydroxy-5-methoxy-benzoyl)-glucoside	Phenolic acids	-	4938700	1970000
Negative	354.095	C16H18O9	[M-H]-	1-Caffeoylquinic acid	Phenolic acids	1241-87-8	10571	17495
Negative	354.095	C16H18O9	[M-H]-	Chlorogenic acid (3-O-Caffeoylquinic acid)	Phenolic acids	327-97-9	90343	81258
Negative	354.095	C16H18O9	[M-H]-	Neochlorogenic acid (5-O-Caffeoylquinic acid)	Phenolic acids	906-33-2	9480.4	25973
Negative	356.11	C16H20O9	[M-H]-	1-O-Feruloyl-D-Glucose	Phenolic acids	-	266850	527620
Negative	356.111	C16H20O9	[M-H]-	Ferulic acid-4-O-glucoside	Phenolic acids	117405-51-3	12680	18149
Negative	356.111	C16H20O9	[M-H]-	Homovanilloylquinic acid	Phenolic acids	-	8100.2	4432.3
Negative	360.106	C15H20O10	[M-H]-	Glucosyringic Acid	Phenolic acids	-	643300	750880
Negative	368.111	C17H20O9	[M-H]-	Chlorogenic acid methyl ester	Phenolic acids	29708-87-0	4967.5	4875.5
Positive	368.111	C17H20O9	[M+H]+	3-O-Feruloylquinic acid	Phenolic acids	1899-29-2	9	9
Negative	368.111	C17H20O9	[2M-H]-	5-O-Feruloylquinic acid	Phenolic acids	-	9	9
Negative	372.106	C16H20O10	[M-H]-	Quinacyl syringic acid	Phenolic acids	-	9	9
Negative	372.106	C16H20O10	[M-H]-	Trihydroxycinnamoylquinic acid	Phenolic acids	-	4012700	6181500
Negative	372.142	C17H24O9	[M-H]-	Syringin	Phenolic acids	118-34-3	23226	39782
Positive	374.1	C19H18O8	[M+H]+	Feruloyl syringic acid	Phenolic acids	-	41290	35016
Negative	386.121	C17H22O10	[M-H]-	4-O-Glucosyl-sinapate	Phenolic acids	-	81762	197630
Negative	386.122	C17H22O10	[M-H]-	1-O-Sinapoyl-D-glucose	Phenolic acids	-	1848800	1513000
Positive	398.157	C19H26O9	[M+H]+	Trollioside	Phenolic acids	-	12215	66153
Negative	408.142	C20H24O9	[M-H]-	Torachrysone-8-O-glucoside	Phenolic acids	64032-49-1	2146400	29271000
Negative	426.095	C22H18O9	[M-H]-	Bis(p-Coumaroyl)malic acid	Phenolic acids	-	1205.4	9
Negative	432.069	C20H16O11	[M-H]-	Caffeoyl(p-Hydroxybenzoyl)tartaric acid	Phenolic acids	-	9	9
Negative	432.163	C19H28O11	[M-H]-	Benzyl-(2''-O-glucosyl)glucoside	Phenolic acids	-	17842	277260
Negative	434.121	C21H22O10	[M-H]-	6-O-Caffeoylarbutin	Phenolic acids	136172-60-6	726830	1017800
Negative	438.116	C20H22O11	[M-H]-	3-Hydroxy-5-Methylphenol-1-O-(6'-Galloyl)Glucoside	Phenolic acids	-	11362	37197
Positive	444.142	C23H24O9	[M+H]+	1,2-O-Diferuloylglycerol	Phenolic acids	-	2353.3	9
Negative	450.153	C22H26O10	[M-H]-	Torachrysone-8-O-(6''-acetyl)glucoside	Phenolic acids	-	503850	11748000
Negative	452.095	C20H20O12	[M-H]-	2-O-Salicyl-6-O-Galloyl-D-Glucose	Phenolic acids	-	575810	401760
Negative	452.095	C20H20O12	[M-H]-	Maleoyl-caffeoylquinic acid	Phenolic acids	-	9	9
Negative	456.106	C23H20O10	[M-H]-	Cinnamoylferuloyltartaric acid	Phenolic acids	-	9	9
Negative	458.085	C22H18O11	[M-H]-	Caffeoyl-p-coumaroyltartaric acid	Phenolic acids	-	9940	22472
Negative	461.153	C19H27NO12	[M-H]-	Anthranilate-1-O-Sophoroside	Phenolic acids	-	61824	101500
Negative	462.08	C21H18O12	[M-H]-	Vnilloylcaffeoyltartaric acid	Phenolic acids	-	33395	58863
Negative	462.117	C22H22O11	[M-H]-	4-O-(6'-O-Glucosylcaffeoyl)-4-hydroxybenzoic acid	Phenolic acids	-	29802	346270
Negative	472.101	C23H20O11	[M-H]-	p-Coumaroylferuloyltartaric acid	Phenolic acids	-	9	11202
Negative	472.158	C21H28O12	[M-H]-	4-p-Cumaroyl-rhamnosyl-(1→6)-D-glucose	Phenolic acids	-	27110	678010
Negative	474.043	C21H14O13	[M-H]-	Trigallic acid	Phenolic acids	2131-66-0	41914	176940
Negative	478.075	C21H18O13	[M-H]-	3,4-Digalloylshikimic acid	Phenolic acids	-	7849600	14719000
Negative	478.111	C22H22O12	[M-H]-	4-O-(6'-O-Glucosylcaffeoyl)-3,4-dihydroxybenzoic acid	Phenolic acids	-	6710.5	73459
Negative	478.148	C23H26O11	[M-H]-	1'-O-(3,4-Dihydroxyphenethyl)-O-caffeoyl-glucoside	Phenolic acids	-	305420	51880
Negative	478.148	C23H26O11	[M-H]-	3,5-Digalloylshikimic acid	Phenolic acids	95753-52-9	9	9
Negative	482.142	C22H26O12	[M-H]-	5-O-p-Coumaroylshikimic acid O-glucoside	Phenolic acids	-	9	9
Negative	488.099	C20H26O13S	[M-H]-	Torachrysone-8-O-(6''-sulfonyl)glucoside	Phenolic acids	-	4982.7	41233
Negative	494.127	C19H26O15	[M-H]-	Monogalloyl-diglucose	Phenolic acids	-	23669	55872
Negative	496.085	C21H20O14	[M-H]-	3-O-Digalloyl quinic acid	Phenolic acids	-	188360	92007
Positive	498.116	C25H22O11	[M+H]+	Dicaffeoylshikimic acid	Phenolic acids	-	9	9
Negative	500.153	C22H28O13	[M-H]-	3-O-p-Coumaroylquinic acid-O-glucoside	Phenolic acids	-	9	9
Negative	502.111	C24H22O12	[M-H]-	Sinapoyl-p-coumaroyltartaric acid	Phenolic acids	-	16612	24848
Negative	502.111	C24H22O12	[M-H]-	Feruloylferuloyltartaric acid	Phenolic acids	-	6366.9	19723
Negative	514.132	C22H26O14	[M-H]-	p-Coumaroylquinic acid-4'-O-glucuronide	Phenolic acids	-	9	9
Negative	518.164	C22H30O14	[M-H]-	6'-O-Feruloyl-D-sucrose	Phenolic acids	118230-77-6	2751100	3462400
Negative	522.137	C24H26O13	[M-H]-	Rosmarinic acid-3'-O-glucoside	Phenolic acids	910028-78-3	12653	9
Negative	532.122	C25H24O13	[M-H]-	Feruloylsinapoyltartaric acid	Phenolic acids	-	5568.2	4699.2
Negative	548.174	C23H32O15	[M-H]-	Furanofructosyl-α-D-(3-mustard acyl)glucoside	Phenolic acids	-	754390	729460
Negative	562.263	C26H42O13	[M-H]-	Cinncassiol B-19-O-glucoside	Phenolic acids	-	9	9
Negative	610.189	C28H34O15	[M-H]-	4-O-(6'-O-Glucosylcaffeoylglucosyl)-4-hydroxybenzyl alcohol	Phenolic acids	-	9	9
Negative	626.054	C28H18O17	[M-H]-	Tetragallic Acid(3''-O-galloyl-4''-O-galloyl-4-O-galloyl-galloyl acid)	Phenolic acids	-	20812	51924
Negative	630.086	C28H22O17	[M-H]-	3,4,5-Tri-O-Galloylshikimic acid	Phenolic acids	-	9	9
Negative	678.158	C34H30O15	[M-H]-	3,4,5-Tricaffeoylquinic acid	Phenolic acids	86632-03-3	9	9422
Negative	678.18	C31H34O17	[M-H]-	Dicaffeoylquinic acid-O-glucoside	Phenolic acids	-	9	9
Negative	694.211	C32H38O17	[M-H]-	3,6'-Diferuloylsucrose	Phenolic acids	107172-40-7	718630	445840
Negative	754.232	C34H42O19	[M-H]-	3,6'-Disinapoylsucrose	Phenolic acids	-	173480	467950
Negative	228.209	C14H28O2	[M-H]-	Myristic Acid	Lipids	544-63-8	17245000	12675000
Positive	146.037	C9H6O2	[M+H]+	Coumarin	Lignans and Coumarins	91-64-5	5953.8	4942.7
Negative	178.027	C9H6O4	[M-H]-	Esculetin	Lignans and Coumarins	305-01-1	1126600	1076000
Positive	192.042	C10H8O4	[M+H]+	Isoscopoletin (6-Hydroxy-7-Methoxycoumarin)	Lignans and Coumarins	776-86-3	43722	38424
Positive	192.042	C10H8O4	[M+H]+	Scopoletin (7-Hydroxy-5-methoxycoumarin)	Lignans and Coumarins	92-61-5	9	9
Positive	208.037	C10H8O5	[M+H]+	Fraxetin (7,8-Dihydroxy-6-methoxycoumarin)	Lignans and Coumarins	574-84-5	9	9
Positive	222.053	C11H10O5	[M+H]+	Fraxidin (8-Hydroxy-6,7-dimethoxycoumarin)	Lignans and Coumarins	525-21-3	9	9
Positive	324.085	C15H16O8	[M+H]+	Skimmin (7-Hydroxycoumarin-7-O-glucoside)	Lignans and Coumarins	93-39-0	27899	240660
Negative	340.079	C15H16O9	[M-H]-	Esculin (6,7-DihydroxyCoumarin-6-glucoside)	Lignans and Coumarins	531-75-9	114990	360410
Positive	354.095	C16H18O9	[M+H]+	Scopoletin-7-O-glucoside (Scopolin)	Lignans and Coumarins	531-44-2	136030	1034200
Positive	368.074	C16H16O10	[M+H]+	Scopoletin-7-O-glucuronide	Lignans and Coumarins	132752-65-9	8296.2	9592.6
Positive	370.09	C16H18O10	[M+H]+	Fraxetin-8-O-glucoside (Fraxin)	Lignans and Coumarins	524-30-1	9	9
Positive	384.106	C17H20O10	[M+H]+	Fraxidin-8-O-glucoside	Lignans and Coumarins	-	76397	52746
Negative	418.162	C22H26O8	[M-H]-	Lirioresinol A	Lignans and Coumarins	21453-71-4	1314900	4577200
Negative	520.194	C26H32O11	[M-H]-	Pinoresinol-4-O-glucoside	Lignans and Coumarins	41607-20-9	9	9
Negative	522.211	C26H34O11	[M-H]-	Lariciresinol-4'-O-glucoside	Lignans and Coumarins	143663-00-7	222500	517420
Negative	532.143	C22H28O15	[M-H]-	Fraxetin-7,8-di-O-glucoside	Lignans and Coumarins	-	9	9
Negative	552.221	C27H36O12	[M-H]-	5'-Methoxyisolariciresinol-9'-O-glucoside	Lignans and Coumarins	-	3823	49504
Negative	580.216	C28H36O13	[M-H]-	Syringaresinol-4'-O-glucoside	Lignans and Coumarins	7374-79-0	49959	550390
Negative	622.226	C30H38O14	[M-H]-	Syringaresinol-4'-O-(6''-acetyl)glucoside	Lignans and Coumarins	-	35304	142760
Negative	358.142	C20H22O6	[M-H]-	Pinoresinol	Lignans and Coumarins	487-36-5	15577	9687.6
Negative	170.022	C7H6O5	[M-H]-	Gallic acid	Tannins	149-91-7	3181600	1852600
Negative	184.037	C8H8O5	[M-H]-	3-O-Methylgallic Acid	Tannins	3934-84-7	575940	175190
Negative	198.053	C9H10O5	[M-H]-	Ethyl gallate	Tannins	831-61-8	1086000	426170
Negative	302.006	C14H6O8	[M-H]-	Ellagic acid	Tannins	476-66-4	111690	137930
Negative	322.021	C14H10O9	[M-H]-	Digallic Acid	Tannins	536-08-3	279560	71494
Positive	330.038	C16H10O8	[M+H]+	3,3'-O-Dimethylellagic Acid	Tannins	2239-88-5	11703	11349
Negative	332.074	C13H16O10	[M-H]-	1-O-Galloyl-D-glucose	Tannins	58511-73-2	144410	158110
Negative	332.074	C13H16O10	[M-H]-	6-O-Galloyl-D-glucose	Tannins	13186-19-1	61774	119140
Positive	346.09	C14H18O10	[M+H]+	Methyl 6-O-galloyl-glucoside	Tannins	-	6976	9
Negative	362.084	C14H18O11	[M-H]-	7-O-Galloyl-D-sedoheptulose	Tannins	-	9	9
Negative	448.064	C20H16O12	[M-H]-	Ellagic acid-4-O-rhamnoside	Tannins	-	9	9
Negative	455.098	C23H20O10	[M-H]-	(-)-Epicatechin-3-(3''-O-methyl)gallate	Tannins	-	74464	49850
Positive	462.08	C21H18O12	[M+H]+	3,3'-O-Dimethylellagic Acid-4'-O-arabinoside	Tannins	-	1213.5	3694.9
Negative	464.06	C20H16O13	[M-H]-	Ellagic acid-4-O-glucoside	Tannins	-	9	116440
Negative	468.09	C20H20O13	[M-H]-	Maplexin D (2,4-Di-O-Galloyl-1,5-Anhydro-D-Glucitol)	Tannins	1355573-86-2	255200	4107800
Negative	482.069	C20H18O14	[M-H]-	3,4,5,3',4',5'-Hexahydroxydiphenoyl Acid-glucose	Tannins	-	76729	125850
Negative	484.085	C20H20O14	[M-H]-	1,6-Di-O-Galloyl-D-Glucose	Tannins	-	1195600	1206800
Positive	484.086	C20H20O14	[M+H]+	2,3-Di-O-galloyl-D-glucose	Tannins	-	284140	102680
Positive	490.075	C22H18O13	[M+H]+	3-O-Methylellagic acid-4'-O-(5''-O-acetyl)arabinoside	Tannins	-	9	9
Negative	498.101	C21H22O14	[M-H]-	Methyl 4,6-di-O-galloyl-D-glucoside	Tannins	-	9	9
Negative	514.095	C21H22O15	[M-H]-	1,7-Di-O-galloyl-D-sedoheptulose	Tannins	-	9	9
Negative	576.126	C30H24O12	[M-H]-	2α,3α-Epoxy-5,7,3',4'-tetrahydroxyflavan-(4β-8-epicatechin)	Tannins	-	88722	102510
Negative	576.127	C30H24O12	[M-H]-	Procyanidin A1	Tannins	103883-03-0	9	9
Negative	576.127	C30H24O12	[M-H]-	Procyanidin A2	Tannins	41743-41-3	9	9
Negative	578.142	C30H26O12	[M-H]-	Procyanidin B4	Tannins	29106-51-2	166980	269310
Negative	578.142	C30H26O12	[M-H]-	Procyanidin B2	Tannins	29106-49-8	2923700	2851300
Negative	578.142	C30H26O12	[M-H]-	Procyanidin B1	Tannins	20315-25-7	52422	106520
Negative	578.142	C30H26O12	[M-H]-	Procyanidin B3	Tannins	23567-23-9	4618500	3959000
Negative	592.158	C31H28O12	[M-H]-	Procyanidin A6	Tannins	-	38681	9
Negative	636.096	C27H24O18	[M-H]-	1,3,6-Tri-O-galloyl-D-glucose	Tannins	18483-17-5	9	4529
Negative	646.138	C26H30O19	[M-H]-	2-O-Di-gallic acyl-Glucoside-Glucoside	Tannins	-	36319	97958
Positive	670.174	C29H34O18	[M+H]+	Gallic acid-4-O-(6'''-feruloyl)sophoroside	Tannins	-	9	9
Negative	730.153	C37H30O16	[M-H]-	Galloylprocyanidin B4	Tannins	-	3956200	4549700
Negative	788.107	C34H28O22	[M-H]-	1,2,3,6-Tetra-O-Galloyl-D-Glucose	Tannins	79886-50-3	9	9
Negative	864.19	C45H36O18	[M-H]-	Aesculitannin A	Tannins	-	9	9
Negative	864.19	C45H36O18	[M-H]-	Cinnamtannin D1	Tannins	97233-06-2	9	9
Negative	864.19	C45H36O18	[M-H]-	Cinnamtannin B1	Tannins	88082-60-4	9	13090
Negative	866.206	C45H38O18	[M-H]-	Procyanidin C2	Tannins	37064-31-6	308280	405170
Negative	866.206	C45H38O18	[M-H]-	Procyanidin C1	Tannins	37064-30-5	312570	400280
Positive	882.201	C45H38O19	[M+H]+	Gallocatechin-catechin-catechin	Tannins	-	55797	97789
Positive	898.196	C45H38O20	[M+H]+	Gallocatechin-gallocatechin-catechin	Tannins	-	9	9219.5
Positive	1018.22	C52H42O22	[M+H]+	Procyanidin C1 3'-O-gallate	Tannins	-	62516	338490
Positive	1018.22	C52H42O22	[M+H]+	Galloylprocyanidin C2	Tannins	-	34117	41069
Positive	1154.27	C60H50O24	[M+H]+	Arecatannin A2	Tannins	79763-29-4	32691	120050
Positive	238.063	C15H10O3	[M+H]+	2-(Hydroxymethyl)Anthraquinone	Quinones	17241-59-7	9	60684
Positive	252.042	C15H8O4	[M+H]+	Anthraquinone-2-carboxylic acid	Quinones	-	2748.9	2958
Positive	254.058	C15H10O4	[M+H]+	Chrysophanol	Quinones	481-74-3	21520	2321300
Positive	254.058	C15H10O4	[M+H]+	Rubiadin	Quinones	117-02-2	155830	145370
Positive	254.058	C15H10O4	[M+H]+	5,8-Dihydroxy-2-methylanthraquinone	Quinones	-	9	37872
Negative	256.037	C14H8O5	[M-H]-	1,2,4-Trihydroxyanthraquinone	Quinones	81-54-9	15667	8089.5
Positive	256.074	C15H12O4	[M+H]+	2-Acetoxymethyl-anthraquinone	Quinones	-	9	89365
Negative	270.053	C15H10O5	[M-H]-	Aloe emodin	Quinones	481-72-1	92179	15942000
Negative	270.053	C15H10O5	[M-H]-	Emodin*	Quinones	518-82-1	2159700	2534500
Negative	284.024	C15H8O6	[M-H]-	Rhein	Quinones	478-43-3	103490	9544000
Negative	284.068	C16H12O5	[M-H]-	Physcion*	Quinones	521-61-9	50337	5707300
Negative	284.069	C16H12O5	[M-H]-	Emodin-8-methyl ether*	Quinones	3774-64-9	48679	5254200
Negative	286.048	C15H11O6	[M-H]-	6-Hydroxy-Emodin	Quinones	-	493410	452460
Negative	300.028	C15H8O7	[M-H]-	6-Hydroxyrhein	Quinones	-	21263	438240
Negative	312.063	C17H12O6	[M-H]-	2-Acetyl-emodin	Quinones	32013-63-1	255900	575190
Positive	330.074	C17H14O7	[M+H]+	Aurantio-obtusin	Quinones	67979-25-3	9	14420
Negative	366.005	C15H10O9S	[M-H]-	Hydroxyaloe-emodin-8-O-sulfate	Quinones	-	70697	662670
Negative	394.126	C19H22O9	[M-H]-	6-Hydroxyrumicin-8-O-D-glucoside	Quinones	-	4566900	10781000
Negative	416.111	C21H20O9	[M-H]-	Chrysophanol-8-O-glucoside*	Quinones	13241-28-6	10118	10975000
Negative	432.106	C21H20O10	[M-H]-	Emodin-8-O-glucoside*	Quinones	-	3237000	5081200
Negative	432.106	C21H20O10	[M-H]-	Aloeemodin-8-O-glucoside	Quinones	-	2816900	14868000
Negative	446.085	C21H18O11	[M-H]-	Rhein-8-O-glucoside	Quinones	34298-86-7	8073.8	9
Negative	446.121	C22H22O10	[M-H]-	Physcion 1-glucoside*	Quinones	23451-01-6	134420	4179700
Negative	446.121	C22H22O10	[M-H]-	Physcion-8-O-glucoside*	Quinones	26296-54-8	135910	4522200
Negative	448.101	C21H20O11	[M-H]-	HydroxyAloe-emodin-8-O-glucoside	Quinones	-	52752	104920
Negative	488.095	C23H20O12	[M-H]-	Rhein-8-O-(6'-O-acetyl)glucoside	Quinones	-	3550	715500
Positive	492.127	C23H24O12	[M+H]+	Aurantio-obtusin-6-O-Glucoside	Quinones	129025-96-3	9	9
Negative	584.117	C28H24O14	[M-H]-	Emodin-8-O-(6''-O-galloyl)glucoside	Quinones	-	25432	9
Negative	672.184	C36H32O13	[M-H]-	Emodin(10-10')emodin monosaccharide glucosides	Quinones	-	8878000	7749200
Negative	834.238	C42H42O18	[M-H]-	Emodin(10-10')emodin double monosaccharide glucosides	Quinones	-	2388500	2201600
Negative	432.106	C21H20O10	[M-H]-	Kaempferol-3-O-rhamnoside (Afzelin)(Kaempferin)	Flavonoids	482-39-3	13786	300750
Negative	432.106	C21H20O10	[M-H]-	Apigenin-8-C-Glucoside (Vitexin)*	Flavonoids	3681-93-4	41752000	1515000
Negative	256.074	C15H12O4	[M-H]-	Pinocembrin (Dihydrochrysin)	Flavonoids	480-39-7	1218600	4004900
Negative	270.053	C15H10O5	[M-H]-	Galangin (3,5,7-Trihydroxyflavone)	Flavonoids	548-83-4	86566	10956
Negative	272.068	C15H12O5	[M-H]-	Naringenin (5,7,4'-Trihydroxyflavanone)	Flavonoids	480-41-1	2073400	1990900
Positive	272.068	C15H12O5	[M+H]+	Butin	Flavonoids	492-14-8	1552900	1762500
Negative	274.084	C15H14O5	[M-H]-	Phloretin	Flavonoids	60-82-2	2585600	657020
Negative	286.048	C15H10O6	[M-H]-	Luteolin (5,7,3',4'-Tetrahydroxyflavone)	Flavonoids	491-70-3	162310	57024
Negative	286.048	C15H10O6	[M-H]-	Kaempferol (3,5,7,4'-Tetrahydroxyflavone)	Flavonoids	520-18-3	57866	70976
Negative	288.063	C15H12O6	[M-H]-	Eriodictyol (5,7,3',4'-Tetrahydroxyflavanone)	Flavonoids	552-58-9	5980900	6237000
Negative	288.063	C15H12O6	[M-H]-	Aromadendrin (Dihydrokaempferol)	Flavonoids	480-20-6	645290	854740
Negative	290.079	C15H14O6	[M-H]-	Catechin*	Flavonoids	154-23-4	468550	316760
Positive	290.079	C15H14O6	[M+H]+	Epicatechin*	Flavonoids	490-46-0	171870	154450
Positive	300.063	C16H12O6	[M+H]+	Hispidulin (5,7,4'-Trihydroxy-6-methoxyflavone)	Flavonoids	1447-88-7	2184400	251340
Positive	300.1	C17H16O5	[M+H]+	Farrerol (6,8-Dimethyl-5,7,4'-trihydroxyflavanone)	Flavonoids	24211-30-1	34836	34967
Positive	302.043	C15H10O7	[M+H]+	Robinetin	Flavonoids	490-31-3	264700	400670
Positive	302.043	C15H10O7	[M+H]+	Quercetin	Flavonoids	117-39-5	1922000	1757300
Positive	302.079	C16H14O6	[M+H]+	Homoeriodictyol	Flavonoids	446-71-9	104790	233770
Negative	302.079	C16H14O6	[M-H]-	Hesperetin	Flavonoids	520-33-2	49040	81024
Negative	304.058	C15H12O7	[M-H]-	Dihydroquercetin(Taxifolin)	Flavonoids	480-18-2	20248000	8152000
Positive	304.095	C16H16O6	[M+H]+	3'-O-Methyl-(-)-epicatechin	Flavonoids	76549-34-3	9	9
Negative	306.074	C15H14O7	[M-H]-	Epigallocatechin*	Flavonoids	970-74-1	679380	610190
Positive	306.074	C15H14O7	[M+H]+	Gallocatechin*	Flavonoids	970-73-0	1882900	1970300
Negative	316.058	C16H12O7	[M-H]-	Isorhamnetin	Flavonoids	480-19-3	115600	48958
Positive	318.038	C15H10O8	[M+H]+	Myricetin	Flavonoids	529-44-2	101350	50787
Negative	320.053	C15H12O8	[M-H]-	Dihydromyricetin (Ampelopsin)	Flavonoids	27200-12-0	654340	412940
Negative	418.09	C20H18O10	[M-H]-	Kaempferol-3-O-arabinoside (Juglanin)	Flavonoids	5041-67-8	150650	477580
Positive	418.127	C21H22O9	[M+H]+	Pinocembrin-7-O-glucoside (Pinocembroside)	Flavonoids	75829-43-5	102800	2692200
Negative	432.106	C21H20O10	[M-H]-	Apigenin-6-C-glucoside (Isovitexin)*	Flavonoids	29702-25-8	42677000	1699600
Positive	434.085	C20H18O11	[M+H]+	Quercetin-3-O-xyloside (Reynoutrin)*	Flavonoids	549-32-6	1079100	1717700
Positive	434.085	C20H18O11	[M+H]+	Avicularin(Quercetin-3-O-α-L-arabinofuranoside)*	Flavonoids	572-30-5	1172800	1784400
Negative	434.121	C21H22O10	[M-H]-	Naringenin-7-O-glucoside (Prunin)*	Flavonoids	529-55-5	200280	699620
Negative	434.121	C21H22O10	[M-H]-	Naringenin-4'-O-glucoside*	Flavonoids	-	467480	490100
Negative	436.137	C21H24O10	[M-H]-	Phloretin-2'-O-glucoside (Phlorizin)	Flavonoids	60-81-1	7527500	4553800
Negative	436.137	C21H24O10	[M-H]-	Phloretin-4'-O-glucoside (Trilobatin)	Flavonoids	4192-90-9	5295700	7641900
Negative	442.09	C22H18O10	[M-H]-	Catechin gallate*	Flavonoids	130405-40-2	3028200	2967700
Negative	442.09	C22H18O10	[M-H]-	Epicatechin gallate*	Flavonoids	1257-08-5	3733700	1919200
Positive	448.101	C21H20O11	[M+H]+	Quercetin-3-O-rhamnoside(Quercitrin)	Flavonoids	522-12-3	34455	9
Negative	448.101	C21H20O11	[M-H]-	Luteolin-6-C-glucoside (Isoorientin)*	Flavonoids	4261-42-1	10372000	70685
Negative	448.101	C21H20O11	[M-H]-	Kaempferol-3-O-galactoside (Trifolin)	Flavonoids	23627-87-4	52120	99970
Positive	448.101	C21H20O11	[M+H]+	Luteolin-8-C-glucoside (Orientin)*	Flavonoids	28608-75-5	14369000	173050
Positive	449.108	C21H21O11+	[M]+	Cyanidin-3-O-glucoside (Kuromanin)	Flavonoids	47705-70-4	5489600	6350900
Negative	450.08	C20H18O12	[M-H]-	Myricetin-3-O-arabinoside	Flavonoids	132679-85-7	146060	343940
Negative	450.116	C21H22O11	[M-H]-	Aromadendrin-7-O-glucoside	Flavonoids	28189-90-4	1227200	859000
Positive	450.116	C21H22O11	[M+H]+	Eriodictyol-7-O-glucoside	Flavonoids	38965-51-4	212920	1166600
Negative	450.116	C21H22O11	[M-H]-	Eriodictyol-3'-O-glucoside	Flavonoids	-	10428	30514
Negative	452.111	C24H20O9	[M-H]-	Catechin-(7,8-bc)-4α-(3,4-dihydroxyphenyl)-dihydro-2-(3H)-one	Flavonoids	-	330750	442890
Negative	452.131	C21H24O11	[M-H]-	Epicatechin glucoside	Flavonoids	-	1193300	1307400
Negative	452.131	C21H24O11	[M-H]-	Sieboldin	Flavonoids	18777-73-6	9	61525
Negative	452.132	C21H24O11	[M-H]-	Catechin-5-O-glucoside	Flavonoids	-	9	9
Negative	458.085	C22H18O11	[M-H]-	Gallocatechin 3-O-gallate*	Flavonoids	5127-64-0	1460600	1009600
Negative	458.085	C22H18O11	[M-H]-	Epigallocatechin-3-gallate*	Flavonoids	989-51-5	1182800	1017400
Negative	462.08	C21H18O12	[M-H]-	Kaempferol-3-O-glucuronide	Flavonoids	22688-78-4	36852	9
Positive	462.116	C22H22O11	[M+H]+	Azalein (Azaleatin-3-O-rhamnoside)	Flavonoids	29028-02-2	9	3504.7
Positive	462.116	C22H22O11	[M+H]+	Diosmetin-6-C-glucoside	Flavonoids	-	44914	9
Positive	462.116	C22H22O11	[M+H]+	Diosmetin-7-O-galactoside	Flavonoids	-	556000	216810
Positive	462.116	C22H22O11	[M+H]+	Isorhamnetin-3-O-rhamnoside	Flavonoids	-	9	1799.8
Positive	462.118	C22H22O11	[M+H]+	Hispidulin-7-O-Glucoside	Flavonoids	17680-84-1	530070	250900
Positive	462.152	C23H26O10	[M+H]+	Farrerol-7-O-glucoside	Flavonoids	885044-12-2	16514	31797
Negative	464.095	C21H20O12	[M-H]-	Quercetin-3-O-galactoside (Hyperin)*	Flavonoids	482-36-0	1271300	2121700
Positive	464.095	C21H20O12	[M+H]+	Isohyperoside*	Flavonoids	35589-21-0	205070	372920
Negative	464.095	C21H20O12	[M-H]-	Quercetin-3-O-glucoside (Isoquercitrin)*	Flavonoids	482-35-9	933310	1703900
Negative	464.095	C21H20O12	[M-H]-	Myricetin-3-O-rhamnoside (Myricitrin)	Flavonoids	17912-87-7	9	9
Negative	464.132	C22H24O11	[M-H]-	Hesperetin-5-O-glucoside	Flavonoids	69651-80-5	128520	285730
Negative	466.111	C21H22O12	[M-H]-	Taxifolin-3'-O-glucoside	Flavonoids	31106-05-5	579760	2589400
Positive	468.113	C23H16O11	[M+H]+	Isorhamnetin-3-O-gallate	Flavonoids	-	9	9
Negative	478.075	C21H18O13	[M-H]-	Quercetin-4′-O-glucuronide	Flavonoids	201463-36-7	3211700	24980
Positive	478.111	C22H22O12	[M+H]+	Isorhamnetin-7-O-glucoside (Brassicin)*	Flavonoids	6743-96-0	64450	162110
Positive	478.111	C22H22O12	[M+H]+	Isorhamnetin-3-O-Glucoside*	Flavonoids	5041-82-7	48906	159480
Negative	478.148	C23H26O11	[M-H]-	Persicoside	Flavonoids	28978-03-2	9	9
Positive	480.09	C21H20O13	[M+H]+	Myricetin-3-O-galactoside	Flavonoids	15648-86-9	107380	157890
Positive	490.111	C23H22O12	[M+H]+	Quercetin-3-O-(2''-acetyl)rhamnoside	Flavonoids	-	553490	307250
Positive	506.106	C23H22O13	[M+H]+	Quercetin-3-O-(6''-acetyl)glucoside	Flavonoids	-	111620	145120
Positive	508.122	C23H24O13	[M+H]+	Syringetin-7-O-glucoside	Flavonoids	-	9	9
Negative	520.085	C23H20O14	[M-H]-	Quercetin-3-O-(2''-acetyl)glucuronide	Flavonoids	-	6254	110560
Positive	534.101	C24H22O14	[M+H]+	Kaempferol-3-O-(6''-malonyl)glucoside	Flavonoids	-	17474	243890
Positive	550.096	C24H22O15	[M+H]+	Quercetin-7-O-(6''-malonyl)glucoside	Flavonoids	-	393960	862550
Negative	562.148	C30H26O11	[M-H]-	Epicatechin-epiafzelechin	Flavonoids	-	38190	26514
Positive	564.123	C26H28O14	[M+H]+	Schaftoside	Flavonoids	51938-32-0	15751	12004
Positive	566.127	C25H26O15	[M+H]+	Quercetin-3-O-xylosyl(1→2)arabinoside	Flavonoids	-	66621	55998
Positive	578.164	C27H30O14	[M+H]+	Vitexin-2''-O-rhamnoside	Flavonoids	64820-99-1	9896.2	12919
Positive	580.142	C26H28O15	[M+H]+	Quercetin-3-O-rhamnosyl(1→2)arabinoside	Flavonoids	-	255170	433470
Negative	586.096	C27H22O15	[M-H]-	Quercetin-3-O-(4''-O-galloyl)arabinoside	Flavonoids	-	7690.3	7046
Negative	594.158	C27H30O15	[M-H]-	Isovitexin-7-O-glucoside(Saponarin)	Flavonoids	20310-89-8	177320	9
Positive	594.158	C27H30O15	[M+H]+	Isosaponarin(Isovitexin-4'-O-glucoside)	Flavonoids	19416-87-6	89055	6427
Negative	596.138	C26H28O16	[M-H]-	Quercetin-3-O-(6''-O-arabinosyl)glucoside	Flavonoids	-	263910	9140.8
Negative	602.127	C28H26O15	[M-H]-	"Eriodictyol-7-O-(6""-O-galloyl)glucoside"	Flavonoids	-	373520	740890
Positive	610.132	C30H26O14	[M+H]+	Quercetin-3-O-(6''-p-Coumaroyl)galactoside	Flavonoids	-	8278.6	23008
Positive	610.132	C30H26O14	[M+H]+	Quercetin-3-O-(6''-p-Coumaroyl)glucoside	Flavonoids	-	17164	42958
Negative	610.153	C27H30O16	[M-H]-	Quercetin-3-O-robinobioside*	Flavonoids	52525-35-6	1940000	4535700
Negative	610.153	C27H30O16	[M-H]-	Quercetin-3-O-rutinoside (Rutin)*	Flavonoids	153-18-4	1404800	2633500
Positive	610.153	C27H30O16	[M+H]+	Luteolin-7-O-gentiobioside	Flavonoids	-	15419	50761
Negative	610.19	C28H34O15	[M-H]-	Hesperetin-7-O-neohesperidoside(Neohesperidin)	Flavonoids	13241-33-3	228660	351480
Positive	616.106	C28H24O16	[M+H]+	Quercetin-3-O-(6''-galloyl)galactoside	Flavonoids	53171-28-1	49798	35393
Positive	624.169	C28H32O16	[M+H]+	Hispidulin-8-C-(2''-O-glucosyl)glucoside	Flavonoids	-	76537	51571
Positive	626.148	C27H30O17	[M+H]+	Myricetin-3-O-rutinoside	Flavonoids	-	9	9
Positive	626.148	C27H30O17	[M+H]+	Quercetin-3-O-sophoroside (Baimaside)	Flavonoids	18609-17-1	359760	438930
Positive	626.148	C27H30O17	[M+H]+	Quercetin-3-O-(2''-O-galactosyl)glucoside	Flavonoids	56782-99-1	9	58978
Positive	654.158	C32H30O15	[M+H]+	Luteolin-7-O-(6''-sinapoyl)glucoside	Flavonoids	-	333640	6819.6
Positive	758.191	C32H38O21	[M+H]+	Quercetin-3-O-xylosyl(1→2)glucosyl(1→2)glucoside	Flavonoids	-	9	9
Negative	864.19	C45H36O18	[M-H]-	Epicatechin-(4β→8,2β→O→7)-epicatechin-(4β→8)-epicatechin	Flavonoids	-	9	9
Positive	454.345	C30H46O3	[M+H]+	Sanguisorbigenin	Terpenoids	-	13749	3966.5
Negative	456.36	C30H48O3	[M-H]-	Betulinic acid	Terpenoids	472-15-1	23560	14780
Negative	472.355	C30H48O4	[M-H]-	Maslinic acid*	Terpenoids	4373-41-5	55056	30950
Negative	472.355	C30H48O4	[M-H]-	2-Hydroxyoleanolic acid*	Terpenoids	26707-60-8	59127	73811
Positive	486.335	C30H46O5	[M+H]+	27,28-Dicarboxyl ursolic acid	Terpenoids	-	9	9
Negative	486.371	C31H50O4	[M-H]-	Corosolic Acid Methyl Ester	Terpenoids	4518-70-1	9	9
Negative	488.35	C30H48O5	[M-H]-	Euscaphic acid	Terpenoids	53155-25-2	9	9
Negative	502.329	C30H46O6	[M-H]-	1β-Hydroxy-2-oxopomolic acid	Terpenoids	217466-37-0	9	9
Negative	679.419	C38H60O10	[M-H]-	3-O-(2-O-Acetyl-glucosyl)oleanolic acid	Terpenoids	-	820950	1066600
Negative	176.032	C6H8O6	[M-H]-	L-Ascorbic acid (Vitamin C)	Others	50-81-7	103380	92362
Negative	178.027	C9H6O4	[M-H]-	5,7-Dihydroxychromone	Others	31721-94-5	164870	245980
Positive	180.115	C11H16O2	[M+H]+	Dihydroactinidiolide	Others	17092-92-1	1299800	783970
Negative	228.079	C14H12O3	[M-H]-	Resveratrol	Others	501-36-0	215900	16745
Negative	230.094	C14H14O3	[M-H]-	Dihydroresveratrol	Others	58436-28-5	29030	8314.4
Negative	232.074	C13H12O4	[M-H]-	aloesone	Others	40738-40-7	540380	2230000
Negative	234.053	C12H10O5	[M-H]-	2 -methyl-5-carboxy methyl-7-Hydroxy-chromone	Others	-	4320000	10575000
Negative	234.089	C13H14O4	[M-H]-	2-( 2'-hydroxypropyl ) -5-methyl-7-hydroxychromone	Others	-	7147600	18210000
Negative	240.079	C15H12O3	[M-H]-	Chrysophanol-9-anthrone	Others	491-58-7	121020	124170
Negative	242.094	C15H14O3	[M-H]-	3,4′-Dihydroxy-5-methoxystilbene	Others	42438-89-1	9	9
Positive	256.082	C11H14NO6+	[M+H]+	Nicotinate D-ribonucleoside	Others	17720-18-2	1015000	970040
Negative	256.11	C16H16O3	[M-H]-	Pterostilbene	Others	537-42-8	1215.5	9
Negative	258.089	C15H14O4	[M-H]-	Isorhapontigenin*	Others	32507-66-7	14087	771920
Negative	258.089	C15H14O4	[M-H]-	Rhapontigenin*	Others	500-65-2	13973	739940
Negative	270.053	C15H10O5	[M-H]-	isoemodin*	Others	-	2338300	2656200
Positive	274.12	C16H18O4	[M+H]+	3',4-Dihydroxy-3,5'-dimethoxybibenzyl	Others	83088-28-2	9	9
Positive	285.085	C12H15NO7	[M+H]+	N-(beta-D-Glucosyl)nicotinate	Others	-	428800	535560
Positive	286.084	C16H14O5	[M+H]+	8-Demethylfarrerol	Others	-	37323	14655
Negative	290.04	C7H15O10P	[M-H]-	D-Sedoheptuiose 7-phosphate	Others	2646-35-7	677770	895780
Negative	298.12	C18H18O4	[M-H]-	Tababiphenyl C	Others	1644433-50-0	9	9
Positive	302.042	C15H10O7	[M+H]+	3,5,7,4'-Tetrahydroxy-Coumaronochromone	Others	-	78327	143950
Negative	314.01	C12H10O8S	[M-H]-	5-Carboxymethy-2-methylchromone-7-O-sulfate	Others	-	61984	38901
Negative	314.043	C16H10O7	[M-H]-	laccaic acid D	Others	18499-84-8	1776900	8540500
Negative	328.08	C14H16O8	[M-H]-	5,7-Dihydroxy-1(3H)-isobenzofuran-one-O-glucoside	Others	-	66067	219650
Negative	328.116	C15H20O8	[M-H]-	Androsin	Others	531-28-2	191390	443300
Negative	350.01	C15H10O8S	[M-H]-	Emodin-3-O-Sulphate	Others	-	9	30473
Positive	364.078	C12H21O11Na	[M+H]+	Turanose	Others	547-25-1	519130	1314800
Positive	376.138	C17H20N4O6	[M+H]+	Riboflavin (Vitamin B2)	Others	83-88-5	2335100	1924700
Negative	390.131	C20H22O8	[M-H]-	Piceid	Others	27208-80-6	44814	65968
Negative	394.126	C19H22O9	[M-H]-	aloesone-8-O-D-glucoside	Others	-	185820	3673100
Negative	402.152	C18H26O10	[M-H]-	Benzyl β-primeveroside	Others	130622-31-0	9	9
Positive	404.147	C21H24O8	[M+H]+	Deoxyrhapontin	Others	30197-14-9	9	9
Negative	406.126	C20H22O9	[M-H]-	2,4,6,4'-Tetrahydroxy-stilbene-2-O-glucoside	Others	-	111120	244010
Negative	406.126	C20H22O9	[M-H]-	2,3,5,4'-Tetrahydroxystilbene-2-O-glucoside	Others	-	9	9
Negative	406.127	C20H22O9	[M-H]-	Piceatannol-3'-O-glucoside	Others	94356-26-0	134870	199380
Negative	416.111	C21H20O9	[M-H]-	Chrysophanol 1-glucoside*	Others	4839-60-5	15790	11598000
Positive	420.106	C20H20O10	[M+H]+	Cassiaside	Others	123914-49-8	49687	226490
Negative	432.106	C21H20O10	[M-H]-	Emodin-6-O-glucoside*	Others	-	20788000	40415000
Negative	452.132	C21H24O11	[M-H]-	Epicatechin-3'-O-β-D-glucopyranoside	Others	-	1303100	1108900
Negative	452.132	C21H24O11	[M-H]-	Epicatechin-4'-O-β-D-glucopyranoside	Others	-	1271400	1186800
Negative	458.121	C23H22O10	[M-H]-	Chrysophanol-8-0-(6'-acetyl)-glucoside	Others	-	23417	9192800
Negative	462.116	C22H22O11	[M-H]-	palmatoside(3-O-cinnamoyl-1-O-galloyl-β-D-glucopyranoside)	Others	-	11937	34706
Negative	474.116	C23H22O11	[M-H]-	Aloe emodin-8-0-(6-acetyl)-glucoside	Others	-	1357300	4010500
Negative	474.116	C23H22O11	[M-H]-	Emodin-8-0-(6'-acetyl)-glucoside	Others	-	5084300	727100
Negative	478.148	C23H26O11	[M-H]-	Lindleyin	Others	59282-56-3	8419100	12709000
Negative	478.148	C23H26O11	[M-H]-	Isolindleyin	Others	87075-18-1	223900	148260
Negative	488.132	C24H24O11	[M-H]-	Physcion-8-0-(6-acetyl)-glucoside	Others	-	292070	14484000
Positive	490.148	C24H26O11	[M+H]+	3,5-Dihydroxy-3',4'-diacetoxylstilbene-3-O-glucoside	Others	-	9	9
Negative	494.137	C30H22O7	[M-H]-	palmidin B	Others	17062-56-5	8017.4	2615600
Negative	494.137	C30H22O7	[M-H]-	palmidin C	Others	17177-86-5	32542	3419100
Negative	510.131	C30H22O8	[M-H]-	Emodin bianthrone	Others	-	20279000	18358000
Negative	510.131	C30H22O8	[M-H]-	palmidin A	Others	-	215560	27004000
Negative	518.106	C24H22O13	[M-H]-	Emodin 8-O-(6'-O-malonyl)-beta-D-glucopyranoside	Others	-	2392100	4636200
Negative	524.111	C30H20O9	[M-H]-	sennidin C	Others	-	76050	1182300
Negative	542.142	C27H26O12	[M-H]-	Resveratrol-4′-O-β-D-(6″-O-galloyl)-glucopyranoside	Others	64898-03-9	141030	3464.5
Negative	552.185	C26H32O13	[M-H]-	Resveratrol-3,5-di-O-glucoside	Others	-	9	9
Negative	558.137	C27H26O13	[M-H]-	2,3,5,4'-Tetrahydroxystilbene-2-O-(6'-gallic acyl)-D-glucoside	Others	-	9	9
Negative	558.137	C27H26O13	[M-H]-	2,3,5,4'-Tetrahydroxystilbene-2-O-(3'-gallic acyl)-D-glucoside	Others	-	9	9
Negative	566.179	C30H30O11	[M-H]-	Ferulic-piceid	Others	-	10565	10140
